# Supplementary material for: Metabolic route computation in organism communities
Source: Microbiome. 2019 Jun 7;7:89. doi: 10.1186/s40168-019-0706-6 (PMC6556054; doi:10.1186/s40168-019-0706-6)
Supplement: Supplementary file 2 — Excel worksheet of organism tables for example routes. This Excel workbook of spreadsheets provides organism tables for several example routes, which were exported from the corresponding SmartTables. Such tables describe the organisms that can catalyze each reaction step in a MORS route. The format of the tables is described in Additional file 1, on the last page. For example 1, three routes are included, and for example 2, three routes are included. These routes are all for when organism switching minimization is used. For example 3, route 1 is included, once with and once without organism switching. Together, eight spreadsheets are provided, and the file was saved in the Microsoft Excel 5.0/95 Workbook format. (XLS 125 kb) [file 40168_2019_706_MOESM2_ESM.xls]

## Sheet: Example1-R1-org-sw
L-tryptophan &harr; indole + 2-aminoprop-2-enoate	Organism switch	indole + NADH + oxygen + H<SUP>+</SUP> &rarr; indoxyl + NAD<sup>+</sup> + H<sub>2</sub>O	3'-phosphoadenylyl-sulfate + indoxyl &rarr; adenosine 3',5'-bisphosphate + indoxyl sulfate + H<SUP>+</SUP>	Same data in terms of ORGIDS:	L-tryptophan &harr; indole + 2-aminoprop-2-enoate	Organism switch	indole + NADH + oxygen + H<SUP>+</SUP> &rarr; indoxyl + NAD<sup>+</sup> + H<sub>2</sub>O	3'-phosphoadenylyl-sulfate + indoxyl &rarr; adenosine 3',5'-bisphosphate + indoxyl sulfate + H<SUP>+</SUP>
Desulfitobacterium hafniense DP7		Homo sapiens	Homo sapiens		GCF_000238035-HMP		HUMAN	HUMAN
Escherichia coli MS 21-1					GCF_000164355-HMP
Providencia stuartii ATCC 25827					GCF_000154865-HMP

## Sheet: Example1-R2-org-sw
L-tryptophan + H<sub>2</sub>O &rarr; indole + pyruvate + ammonium	Organism switch	indole + NADH + oxygen + H<SUP>+</SUP> &rarr; indoxyl + NAD<sup>+</sup> + H<sub>2</sub>O	3'-phosphoadenylyl-sulfate + indoxyl &rarr; adenosine 3',5'-bisphosphate + indoxyl sulfate + H<SUP>+</SUP>	Same data in terms of ORGIDS:	L-tryptophan + H<sub>2</sub>O &rarr; indole + pyruvate + ammonium	Organism switch	indole + NADH + oxygen + H<SUP>+</SUP> &rarr; indoxyl + NAD<sup>+</sup> + H<sub>2</sub>O	3'-phosphoadenylyl-sulfate + indoxyl &rarr; adenosine 3',5'-bisphosphate + indoxyl sulfate + H<SUP>+</SUP>
Bacteroides faecis MAJ27		Homo sapiens	Homo sapiens		BFAE1077285		HUMAN	HUMAN
Clostridiales bacterium 1_7_47FAA					CBAC457421-HMP
Desulfitobacterium hafniense DP7					GCF_000238035-HMP
Escherichia coli E128010					ECOL670894-HMP
Escherichia coli EPEC C342-62					ECOL766166
Escherichia coli EPECa12					ECOL670896
Escherichia coli EPECa14					ECOL670893-HMP
Escherichia coli HM605					ECOL752789
Escherichia coli KTE10					ECOL1169330
Escherichia coli KTE104					ECOL1169372
Escherichia coli KTE105					ECOL1169373
Escherichia coli KTE106					ECOL1169374
Escherichia coli KTE109					ECOL1169375
Escherichia coli KTE111					ECOL1182706
Escherichia coli KTE112					ECOL1169376
Escherichia coli KTE113					ECOL1169377
Escherichia coli KTE115					ECOL1182707
Escherichia coli KTE116					ECOL1182708
Escherichia coli KTE117					ECOL1169378
Escherichia coli KTE118					ECOL1182709
Escherichia coli KTE119					ECOL1182710
Escherichia coli KTE12					ECOL1169332
Escherichia coli KTE120					ECOL1169379
Escherichia coli KTE122					ECOL1169380
Escherichia coli KTE123					ECOL1182712
Escherichia coli KTE124					ECOL1169381
Escherichia coli KTE125					ECOL1169382
Escherichia coli KTE131					ECOL1169385
Escherichia coli KTE135					ECOL1182718
Escherichia coli KTE136					ECOL1182719
Escherichia coli KTE137					ECOL1169387
Escherichia coli KTE138					ECOL1169388
Escherichia coli KTE139					ECOL1169389
Escherichia coli KTE143					ECOL1182723
Escherichia coli KTE144					ECOL1182724
Escherichia coli KTE145					ECOL1169390
Escherichia coli KTE146					ECOL1182725
Escherichia coli KTE147					ECOL1182726
Escherichia coli KTE148					ECOL1169391
Escherichia coli KTE17					ECOL1169336
Escherichia coli KTE174					ECOL1169400
Escherichia coli KTE175					ECOL1181725
Escherichia coli KTE177					ECOL1169402
Escherichia coli KTE179					ECOL1169403
Escherichia coli KTE18					ECOL1169337
Escherichia coli KTE180					ECOL1169404
Escherichia coli KTE2					ECOL1169324
Escherichia coli KTE21					ECOL1169340
Escherichia coli KTE232					ECOL1169365
Escherichia coli KTE234					ECOL1181778
Escherichia coli KTE25					ECOL1169344
Escherichia coli KTE39					ECOL1169356
Escherichia coli KTE4					ECOL1169325
Escherichia coli KTE42					ECOL1169359
Escherichia coli KTE46					ECOL1182653
Escherichia coli KTE47					ECOL1182654
Escherichia coli KTE50					ECOL1182657
Escherichia coli KTE54					ECOL1182661
Escherichia coli KTE57					ECOL1182664
Escherichia coli KTE66					ECOL1182673
Escherichia coli KTE67					ECOL1182674
Escherichia coli KTE78					ECOL1182685
Escherichia coli KTE79					ECOL1182686
Escherichia coli KTE8					ECOL1169328
Escherichia coli KTE81					ECOL1182688
Escherichia coli KTE83					ECOL1182689
Escherichia coli KTE88					ECOL1169366
Escherichia coli KTE90					ECOL1169367
Escherichia coli MS 21-1					GCF_000164355-HMP
Escherichia coli O157:H7 str. EC508					ECOL478007-HMP
Escherichia coli STEC_O31					ECOL754081
Escherichia sp. KTE11					ECOL1169331
Fusobacterium gonidiaformans 3-1-5R					FSP469605-HMP
Providencia stuartii ATCC 25827					GCF_000154865-HMP
Shigella flexneri 1235-66					SFLE766154
Shigella flexneri 6603-63					SFLE766161
Vibrio cholerae 4260B					VCHO1236549
Vibrio cholerae CP1030(3)					VCHO991990
Vibrio cholerae CP1032(5)					VCHO991923
Vibrio cholerae CP1033(6)					VCHO991924
Vibrio cholerae CP1035(8)					VCHO991991
Vibrio cholerae CP1037(10)					VCHO991992
Vibrio cholerae CP1038(11)					VCHO991925
Vibrio cholerae CP1040(13)					VCHO991993
Vibrio cholerae CP1041(14)					VCHO991926
Vibrio cholerae CP1042(15)					VCHO991927
Vibrio cholerae CP1044(17)					VCHO991994
Vibrio cholerae CP1046(19)					VCHO991928
Vibrio cholerae CP1047(20)					VCHO991995
Vibrio cholerae HC-02C1					VCHO991949
Vibrio cholerae HC-06A1					VCHO991950
Vibrio cholerae HC-17A2					VCHO1000952
Vibrio cholerae HC-1A2					VCHO991937
Vibrio cholerae HC-20A2					VCHO991932
Vibrio cholerae HC-21A1					VCHO991953
Vibrio cholerae HC-22A1					VCHO991954
Vibrio cholerae HC-28A1					VCHO991955
Vibrio cholerae HC-32A1					VCHO991956
Vibrio cholerae HC-37A1					VCHO991958
Vibrio cholerae HC-39A1					VCHO991960
Vibrio cholerae HC-41A1					VCHO991962
Vibrio cholerae HC-41B1					VCHO1051362
Vibrio cholerae HC-43A1					VCHO991938
Vibrio cholerae HC-43B1					VCHO991939
Vibrio cholerae HC-46A1					VCHO991940
Vibrio cholerae HC-46B1					VCHO991941
Vibrio cholerae HC-47A1					VCHO992003
Vibrio cholerae HC-57A1					VCHO991975
Vibrio cholerae HC-57A2					VCHO991976
Vibrio cholerae HC-59A1					VCHO991977
Vibrio cholerae HC-59B1					VCHO991978
Vibrio cholerae HC-60A1					VCHO992005
Vibrio cholerae HC-61A1					VCHO991942
Vibrio cholerae HC-61A2					VCHO991943
Vibrio cholerae HC-65A1					VCHO991981
Vibrio cholerae HC-67A1					VCHO991982
Vibrio cholerae HC-68A1					VCHO991983
Vibrio cholerae HC-77A1					VCHO991987
Vibrio cholerae HC-78A1					VCHO992009
Vibrio cholerae HC-80A1					VCHO991988
Vibrio cholerae O1 str. AG-7404					VCHO1095645
Vibrio cholerae O1 str. AG-8040					VCHO1095644
Vibrio cholerae O1 str. NHCC-004A					VCHO1095655
Vibrio cholerae O1 str. NHCC-006C					VCHO1095656
Vibrio cholerae O1 str. NHCC-008D					VCHO1095657

## Sheet: Example1-R3-org-sw
L-tryptophan + oxygen &rarr; <i>N</i>-Formyl-L-kynurenine	<i>N</i>-Formyl-L-kynurenine + H<sub>2</sub>O &rarr; L-kynurenine + formate + H<SUP>+</SUP>	L-kynurenine + H<sub>2</sub>O &rarr; L-alanine + anthranilate + H<SUP>+</SUP>	<i>N</i>-(5-phosphoribosyl)-anthranilate + diphosphate &harr; anthranilate + 5-phospho-&alpha;-D-ribose 1-diphosphate	<i>N</i>-(5-phosphoribosyl)-anthranilate &rarr; 1-(o-carboxyphenylamino)-1'-deoxyribulose 5'-phosphate	1-(o-carboxyphenylamino)-1'-deoxyribulose 5'-phosphate + H<SUP>+</SUP> &rarr; (1<i>S</i>,2<i>R</i>)-1-C-(indol-3-yl)glycerol 3-phosphate + CO<SUB>2</SUB> + H<sub>2</sub>O	(1<i>S</i>,2<i>R</i>)-1-C-(indol-3-yl)glycerol 3-phosphate &harr; indole + D-glyceraldehyde 3-phosphate	Organism switch	indole + NADH + oxygen + H<SUP>+</SUP> &rarr; indoxyl + NAD<sup>+</sup> + H<sub>2</sub>O	3'-phosphoadenylyl-sulfate + indoxyl &rarr; adenosine 3',5'-bisphosphate + indoxyl sulfate + H<SUP>+</SUP>	Same data in terms of ORGIDS:	L-tryptophan + oxygen &rarr; <i>N</i>-Formyl-L-kynurenine	<i>N</i>-Formyl-L-kynurenine + H<sub>2</sub>O &rarr; L-kynurenine + formate + H<SUP>+</SUP>	L-kynurenine + H<sub>2</sub>O &rarr; L-alanine + anthranilate + H<SUP>+</SUP>	<i>N</i>-(5-phosphoribosyl)-anthranilate + diphosphate &harr; anthranilate + 5-phospho-&alpha;-D-ribose 1-diphosphate	<i>N</i>-(5-phosphoribosyl)-anthranilate &rarr; 1-(o-carboxyphenylamino)-1'-deoxyribulose 5'-phosphate	1-(o-carboxyphenylamino)-1'-deoxyribulose 5'-phosphate + H<SUP>+</SUP> &rarr; (1<i>S</i>,2<i>R</i>)-1-C-(indol-3-yl)glycerol 3-phosphate + CO<SUB>2</SUB> + H<sub>2</sub>O	(1<i>S</i>,2<i>R</i>)-1-C-(indol-3-yl)glycerol 3-phosphate &harr; indole + D-glyceraldehyde 3-phosphate	Organism switch	indole + NADH + oxygen + H<SUP>+</SUP> &rarr; indoxyl + NAD<sup>+</sup> + H<sub>2</sub>O	3'-phosphoadenylyl-sulfate + indoxyl &rarr; adenosine 3',5'-bisphosphate + indoxyl sulfate + H<SUP>+</SUP>
Bacillus alcalophilus ATCC 27647 = CGMCC 1.3604	Bacillus alcalophilus ATCC 27647 = CGMCC 1.3604	Bacillus alcalophilus ATCC 27647 = CGMCC 1.3604	Bacillus alcalophilus ATCC 27647 = CGMCC 1.3604	Bacillus alcalophilus ATCC 27647 = CGMCC 1.3604	Bacillus alcalophilus ATCC 27647 = CGMCC 1.3604	Bacillus alcalophilus ATCC 27647 = CGMCC 1.3604		Homo sapiens	Homo sapiens		BALC1218173	BALC1218173	BALC1218173	BALC1218173	BALC1218173	BALC1218173	BALC1218173		HUMAN	HUMAN
Bacillus niacini F8	Bacillus niacini F8	Bacillus niacini F8	Bacillus niacini F8	Bacillus niacini F8	Bacillus niacini F8	Bacillus niacini F8					GCF_000759675	GCF_000759675	GCF_000759675	GCF_000759675	GCF_000759675	GCF_000759675	GCF_000759675
Bacillus sp. 7_6_55CFAA_CT2 7_6_55CFAA_CT2	Bacillus sp. 7_6_55CFAA_CT2 7_6_55CFAA_CT2	Bacillus sp. 7_6_55CFAA_CT2 7_6_55CFAA_CT2	Bacillus sp. 7_6_55CFAA_CT2 7_6_55CFAA_CT2	Bacillus sp. 7_6_55CFAA_CT2 7_6_55CFAA_CT2	Bacillus sp. 7_6_55CFAA_CT2 7_6_55CFAA_CT2	Bacillus sp. 7_6_55CFAA_CT2 7_6_55CFAA_CT2					GCF_000238655-HMP	GCF_000238655-HMP	GCF_000238655-HMP	GCF_000238655-HMP	GCF_000238655-HMP	GCF_000238655-HMP	GCF_000238655-HMP
Listeria grayi DSM 20601	Listeria grayi DSM 20601	Listeria grayi DSM 20601	Listeria grayi DSM 20601	Listeria grayi DSM 20601	Listeria grayi DSM 20601	Listeria grayi DSM 20601					GCF_000148995-HMP	GCF_000148995-HMP	GCF_000148995-HMP	GCF_000148995-HMP	GCF_000148995-HMP	GCF_000148995-HMP	GCF_000148995-HMP
Pseudomonas aeruginosa 2_1_26	Pseudomonas aeruginosa 2_1_26	Pseudomonas aeruginosa 2_1_26	Pseudomonas aeruginosa 2_1_26	Pseudomonas aeruginosa 2_1_26	Pseudomonas aeruginosa 2_1_26	Pseudomonas aeruginosa 2_1_26					GCF_000233495-HMP	GCF_000233495-HMP	GCF_000233495-HMP	GCF_000233495-HMP	GCF_000233495-HMP	GCF_000233495-HMP	GCF_000233495-HMP
Pseudomonas sp. HMSC066A08 HMSC066A08	Pseudomonas sp. HMSC066A08 HMSC066A08	Pseudomonas sp. HMSC066A08 HMSC066A08	Pseudomonas sp. HMSC066A08 HMSC066A08	Pseudomonas sp. HMSC066A08 HMSC066A08	Pseudomonas sp. HMSC066A08 HMSC066A08	Pseudomonas sp. HMSC066A08 HMSC066A08					GCF_001813025-HMP	GCF_001813025-HMP	GCF_001813025-HMP	GCF_001813025-HMP	GCF_001813025-HMP	GCF_001813025-HMP	GCF_001813025-HMP
Pseudomonas sp. HMSC066B11 HMSC066B11	Pseudomonas sp. HMSC066B11 HMSC066B11	Pseudomonas sp. HMSC066B11 HMSC066B11	Pseudomonas sp. HMSC066B11 HMSC066B11	Pseudomonas sp. HMSC066B11 HMSC066B11	Pseudomonas sp. HMSC066B11 HMSC066B11	Pseudomonas sp. HMSC066B11 HMSC066B11					GCF_001811225-HMP	GCF_001811225-HMP	GCF_001811225-HMP	GCF_001811225-HMP	GCF_001811225-HMP	GCF_001811225-HMP	GCF_001811225-HMP
Ralstonia pickettii 5_7_47FAA	Ralstonia pickettii 5_7_47FAA	Ralstonia pickettii 5_7_47FAA	Ralstonia pickettii 5_7_47FAA	Ralstonia pickettii 5_7_47FAA	Ralstonia pickettii 5_7_47FAA	Ralstonia pickettii 5_7_47FAA					GCF_000165085-HMP	GCF_000165085-HMP	GCF_000165085-HMP	GCF_000165085-HMP	GCF_000165085-HMP	GCF_000165085-HMP	GCF_000165085-HMP
Ralstonia sp. 5_2_56FAA 5_2_56FAA	Ralstonia sp. 5_2_56FAA 5_2_56FAA	Ralstonia sp. 5_2_56FAA 5_2_56FAA	Ralstonia sp. 5_2_56FAA 5_2_56FAA	Ralstonia sp. 5_2_56FAA 5_2_56FAA	Ralstonia sp. 5_2_56FAA 5_2_56FAA	Ralstonia sp. 5_2_56FAA 5_2_56FAA					GCF_000227255-HMP	GCF_000227255-HMP	GCF_000227255-HMP	GCF_000227255-HMP	GCF_000227255-HMP	GCF_000227255-HMP	GCF_000227255-HMP
Stenotrophomonas sp. HMSC10F06 HMSC10F06	Stenotrophomonas sp. HMSC10F06 HMSC10F06	Stenotrophomonas sp. HMSC10F06 HMSC10F06	Stenotrophomonas sp. HMSC10F06 HMSC10F06	Stenotrophomonas sp. HMSC10F06 HMSC10F06	Stenotrophomonas sp. HMSC10F06 HMSC10F06	Stenotrophomonas sp. HMSC10F06 HMSC10F06					GCF_001807865-HMP	GCF_001807865-HMP	GCF_001807865-HMP	GCF_001807865-HMP	GCF_001807865-HMP	GCF_001807865-HMP	GCF_001807865-HMP
Stenotrophomonas sp. HMSC10F07 HMSC10F07	Stenotrophomonas sp. HMSC10F07 HMSC10F07	Stenotrophomonas sp. HMSC10F07 HMSC10F07	Stenotrophomonas sp. HMSC10F07 HMSC10F07	Stenotrophomonas sp. HMSC10F07 HMSC10F07	Stenotrophomonas sp. HMSC10F07 HMSC10F07	Stenotrophomonas sp. HMSC10F07 HMSC10F07					GCF_001807895-HMP	GCF_001807895-HMP	GCF_001807895-HMP	GCF_001807895-HMP	GCF_001807895-HMP	GCF_001807895-HMP	GCF_001807895-HMP
Homo sapiens	Homo sapiens	Homo sapiens									HUMAN	HUMAN	HUMAN
[Clostridium] hylemonae DSM 15053	[Clostridium] hylemonae DSM 15053	[Clostridium] hylemonae DSM 15053									GCF_000156515-HMP	GCF_000156515-HMP	GCF_000156515-HMP
Clostridiales bacterium 1_7_47FAA											CBAC457421-HMP
Escherichia coli KTE10											ECOL1169330
Escherichia coli KTE104											ECOL1169372
Escherichia coli KTE105											ECOL1169373
Escherichia coli KTE106											ECOL1169374
Escherichia coli KTE109											ECOL1169375
Escherichia coli KTE111											ECOL1182706
Escherichia coli KTE112											ECOL1169376
Escherichia coli KTE113											ECOL1169377
Escherichia coli KTE115											ECOL1182707
Escherichia coli KTE116											ECOL1182708
Escherichia coli KTE117											ECOL1169378
Escherichia coli KTE118											ECOL1182709
Escherichia coli KTE119											ECOL1182710
Escherichia coli KTE12											ECOL1169332
Escherichia coli KTE120											ECOL1169379
Escherichia coli KTE122											ECOL1169380
Escherichia coli KTE123											ECOL1182712
Escherichia coli KTE124											ECOL1169381
Escherichia coli KTE125											ECOL1169382
Escherichia coli KTE131											ECOL1169385
Escherichia coli KTE135											ECOL1182718
Escherichia coli KTE136											ECOL1182719
Escherichia coli KTE137											ECOL1169387
Escherichia coli KTE138											ECOL1169388
Escherichia coli KTE139											ECOL1169389
Escherichia coli KTE143											ECOL1182723
Escherichia coli KTE144											ECOL1182724
Escherichia coli KTE145											ECOL1169390
Escherichia coli KTE146											ECOL1182725
Escherichia coli KTE147											ECOL1182726
Escherichia coli KTE148											ECOL1169391
Escherichia coli KTE17											ECOL1169336
Escherichia coli KTE174											ECOL1169400
Escherichia coli KTE175											ECOL1181725
Escherichia coli KTE177											ECOL1169402
Escherichia coli KTE179											ECOL1169403
Escherichia coli KTE18											ECOL1169337
Escherichia coli KTE180											ECOL1169404
Escherichia coli KTE2											ECOL1169324
Escherichia coli KTE21											ECOL1169340
Escherichia coli KTE232											ECOL1169365
Escherichia coli KTE234											ECOL1181778
Escherichia coli KTE25											ECOL1169344
Escherichia coli KTE39											ECOL1169356
Escherichia coli KTE4											ECOL1169325
Escherichia coli KTE42											ECOL1169359
Escherichia coli KTE46											ECOL1182653
Escherichia coli KTE47											ECOL1182654
Escherichia coli KTE50											ECOL1182657
Escherichia coli KTE54											ECOL1182661
Escherichia coli KTE57											ECOL1182664
Escherichia coli KTE66											ECOL1182673
Escherichia coli KTE67											ECOL1182674
Escherichia coli KTE78											ECOL1182685
Escherichia coli KTE79											ECOL1182686
Escherichia coli KTE8											ECOL1169328
Escherichia coli KTE81											ECOL1182688
Escherichia coli KTE83											ECOL1182689
Escherichia coli KTE88											ECOL1169366
Escherichia coli KTE90											ECOL1169367
Escherichia sp. KTE11											ECOL1169331
Fusobacterium gonidiaformans 3-1-5R											FSP469605-HMP
Providencia rustigianii DSM 4541											GCF_000156395-HMP
Vibrio cholerae 4260B											VCHO1236549

## Sheet: Example2-R1-org-sw
L-carnitine + NAD(P)H + oxygen + H<SUP>+</SUP> &rarr; L-malic semialdehyde + trimethylamine + NAD(P)<sup>+</sup> + H<sub>2</sub>O	Organism switch	trimethylamine + NADPH + oxygen &rarr; trimethylamine <i>N</i>-oxide + NADP<sup>+</sup> + H<sub>2</sub>O	Same data in terms of ORGIDS:	L-carnitine + NAD(P)H + oxygen + H<SUP>+</SUP> &rarr; L-malic semialdehyde + trimethylamine + NAD(P)<sup>+</sup> + H<sub>2</sub>O	Organism switch	trimethylamine + NADPH + oxygen &rarr; trimethylamine <i>N</i>-oxide + NADP<sup>+</sup> + H<sub>2</sub>O
Escherichia coli E128010		Homo sapiens		ECOL670894-HMP		HUMAN
Escherichia coli EPEC C342-62				ECOL766166
Escherichia coli EPECa12				ECOL670896
Escherichia coli EPECa14				ECOL670893-HMP
Escherichia coli KTE10				ECOL1169330
Escherichia coli KTE105				ECOL1169373
Escherichia coli KTE111				ECOL1182706
Escherichia coli KTE112				ECOL1169376
Escherichia coli KTE115				ECOL1182707
Escherichia coli KTE116				ECOL1182708
Escherichia coli KTE117				ECOL1169378
Escherichia coli KTE119				ECOL1182710
Escherichia coli KTE12				ECOL1169332
Escherichia coli KTE120				ECOL1169379
Escherichia coli KTE122				ECOL1169380
Escherichia coli KTE125				ECOL1169382
Escherichia coli KTE135				ECOL1182718
Escherichia coli KTE136				ECOL1182719
Escherichia coli KTE138				ECOL1169388
Escherichia coli KTE143				ECOL1182723
Escherichia coli KTE144				ECOL1182724
Escherichia coli KTE146				ECOL1182725
Escherichia coli KTE147				ECOL1182726
Escherichia coli KTE177				ECOL1169402
Escherichia coli KTE2				ECOL1169324
Escherichia coli KTE21				ECOL1169340
Escherichia coli KTE232				ECOL1169365
Escherichia coli KTE234				ECOL1181778
Escherichia coli KTE42				ECOL1169359
Escherichia coli KTE50				ECOL1182657
Escherichia coli KTE54				ECOL1182661
Escherichia coli KTE66				ECOL1182673
Escherichia coli KTE78				ECOL1182685
Escherichia coli KTE79				ECOL1182686
Escherichia coli KTE81				ECOL1182688
Escherichia coli KTE83				ECOL1182689
Escherichia coli KTE90				ECOL1169367
Escherichia coli O157:H7 str. EC508				ECOL478007-HMP
Escherichia coli STEC_O31				ECOL754081
Klebsiella pneumoniae pneumoniae KPNIH11				KPNE1094171
Klebsiella pneumoniae pneumoniae KPNIH12				KPNE1128946
Klebsiella pneumoniae pneumoniae KPNIH14				KPNE1128948
Shigella flexneri 1235-66				SFLE766154
Shigella flexneri 6603-63				SFLE766161
Shigella flexneri CCH060				SFLE754091
Shigella sonnei 3226-85				SSON766162
Shigella sonnei 3233-85				SSON766163

## Sheet: Example2-R2-org-sw
L-carnitine + ATP + coenzyme A &rarr; L-carnitinyl-CoA + AMP + diphosphate	L-carnitinyl-CoA &harr; crotonobetainyl-CoA + H<sub>2</sub>O	&gamma;-butyrobetainyl-CoA + an oxidized electron-transfer flavoprotein + H<SUP>+</SUP> &larr; crotonobetainyl-CoA + a reduced electron-transfer flavoprotein	&gamma;-butyrobetainyl-CoA + L-carnitine &rarr; &gamma;-butyrobetaine + L-carnitinyl-CoA	&gamma;-butyrobetaine + NAD(P)H + oxygen + H<SUP>+</SUP> &rarr; succinate semialdehyde + trimethylamine + NAD(P)<sup>+</sup> + H<sub>2</sub>O	Organism switch	trimethylamine + NADPH + oxygen &rarr; trimethylamine <i>N</i>-oxide + NADP<sup>+</sup> + H<sub>2</sub>O	Same data in terms of ORGIDS:	L-carnitine + ATP + coenzyme A &rarr; L-carnitinyl-CoA + AMP + diphosphate	L-carnitinyl-CoA &harr; crotonobetainyl-CoA + H<sub>2</sub>O	&gamma;-butyrobetainyl-CoA + an oxidized electron-transfer flavoprotein + H<SUP>+</SUP> &larr; crotonobetainyl-CoA + a reduced electron-transfer flavoprotein	&gamma;-butyrobetainyl-CoA + L-carnitine &rarr; &gamma;-butyrobetaine + L-carnitinyl-CoA	&gamma;-butyrobetaine + NAD(P)H + oxygen + H<SUP>+</SUP> &rarr; succinate semialdehyde + trimethylamine + NAD(P)<sup>+</sup> + H<sub>2</sub>O	Organism switch	trimethylamine + NADPH + oxygen &rarr; trimethylamine <i>N</i>-oxide + NADP<sup>+</sup> + H<sub>2</sub>O
Escherichia coli EPEC C342-62	Escherichia coli EPEC C342-62	Escherichia coli EPEC C342-62	Escherichia coli EPEC C342-62	Escherichia coli EPEC C342-62		Homo sapiens		ECOL766166	ECOL766166	ECOL766166	ECOL766166	ECOL766166		HUMAN
Escherichia coli EPECa12	Escherichia coli EPECa12	Escherichia coli EPECa12	Escherichia coli EPECa12	Escherichia coli EPECa12				ECOL670896	ECOL670896	ECOL670896	ECOL670896	ECOL670896
Escherichia coli KTE10	Escherichia coli KTE10	Escherichia coli KTE10	Escherichia coli KTE10	Escherichia coli KTE10				ECOL1169330	ECOL1169330	ECOL1169330	ECOL1169330	ECOL1169330
Escherichia coli KTE105	Escherichia coli KTE105	Escherichia coli KTE105	Escherichia coli KTE105	Escherichia coli KTE105				ECOL1169373	ECOL1169373	ECOL1169373	ECOL1169373	ECOL1169373
Escherichia coli KTE111	Escherichia coli KTE111	Escherichia coli KTE111	Escherichia coli KTE111	Escherichia coli KTE111				ECOL1182706	ECOL1182706	ECOL1182706	ECOL1182706	ECOL1182706
Escherichia coli KTE112	Escherichia coli KTE112	Escherichia coli KTE112	Escherichia coli KTE112	Escherichia coli KTE112				ECOL1169376	ECOL1169376	ECOL1169376	ECOL1169376	ECOL1169376
Escherichia coli KTE115	Escherichia coli KTE115	Escherichia coli KTE115	Escherichia coli KTE115	Escherichia coli KTE115				ECOL1182707	ECOL1182707	ECOL1182707	ECOL1182707	ECOL1182707
Escherichia coli KTE116	Escherichia coli KTE116	Escherichia coli KTE116	Escherichia coli KTE116	Escherichia coli KTE116				ECOL1182708	ECOL1182708	ECOL1182708	ECOL1182708	ECOL1182708
Escherichia coli KTE117	Escherichia coli KTE117	Escherichia coli KTE117	Escherichia coli KTE117	Escherichia coli KTE117				ECOL1169378	ECOL1169378	ECOL1169378	ECOL1169378	ECOL1169378
Escherichia coli KTE119	Escherichia coli KTE119	Escherichia coli KTE119	Escherichia coli KTE119	Escherichia coli KTE119				ECOL1182710	ECOL1182710	ECOL1182710	ECOL1182710	ECOL1182710
Escherichia coli KTE12	Escherichia coli KTE12	Escherichia coli KTE12	Escherichia coli KTE12	Escherichia coli KTE12				ECOL1169332	ECOL1169332	ECOL1169332	ECOL1169332	ECOL1169332
Escherichia coli KTE120	Escherichia coli KTE120	Escherichia coli KTE120	Escherichia coli KTE120	Escherichia coli KTE120				ECOL1169379	ECOL1169379	ECOL1169379	ECOL1169379	ECOL1169379
Escherichia coli KTE122	Escherichia coli KTE122	Escherichia coli KTE122	Escherichia coli KTE122	Escherichia coli KTE122				ECOL1169380	ECOL1169380	ECOL1169380	ECOL1169380	ECOL1169380
Escherichia coli KTE125	Escherichia coli KTE125	Escherichia coli KTE125	Escherichia coli KTE125	Escherichia coli KTE125				ECOL1169382	ECOL1169382	ECOL1169382	ECOL1169382	ECOL1169382
Escherichia coli KTE135	Escherichia coli KTE135	Escherichia coli KTE135	Escherichia coli KTE135	Escherichia coli KTE135				ECOL1182718	ECOL1182718	ECOL1182718	ECOL1182718	ECOL1182718
Escherichia coli KTE136	Escherichia coli KTE136	Escherichia coli KTE136	Escherichia coli KTE136	Escherichia coli KTE136				ECOL1182719	ECOL1182719	ECOL1182719	ECOL1182719	ECOL1182719
Escherichia coli KTE138	Escherichia coli KTE138	Escherichia coli KTE138	Escherichia coli KTE138	Escherichia coli KTE138				ECOL1169388	ECOL1169388	ECOL1169388	ECOL1169388	ECOL1169388
Escherichia coli KTE143	Escherichia coli KTE143	Escherichia coli KTE143	Escherichia coli KTE143	Escherichia coli KTE143				ECOL1182723	ECOL1182723	ECOL1182723	ECOL1182723	ECOL1182723
Escherichia coli KTE144	Escherichia coli KTE144	Escherichia coli KTE144	Escherichia coli KTE144	Escherichia coli KTE144				ECOL1182724	ECOL1182724	ECOL1182724	ECOL1182724	ECOL1182724
Escherichia coli KTE146	Escherichia coli KTE146	Escherichia coli KTE146	Escherichia coli KTE146	Escherichia coli KTE146				ECOL1182725	ECOL1182725	ECOL1182725	ECOL1182725	ECOL1182725
Escherichia coli KTE147	Escherichia coli KTE147	Escherichia coli KTE147	Escherichia coli KTE147	Escherichia coli KTE147				ECOL1182726	ECOL1182726	ECOL1182726	ECOL1182726	ECOL1182726
Escherichia coli KTE177	Escherichia coli KTE177	Escherichia coli KTE177	Escherichia coli KTE177	Escherichia coli KTE177				ECOL1169402	ECOL1169402	ECOL1169402	ECOL1169402	ECOL1169402
Escherichia coli KTE2	Escherichia coli KTE2	Escherichia coli KTE2	Escherichia coli KTE2	Escherichia coli KTE2				ECOL1169324	ECOL1169324	ECOL1169324	ECOL1169324	ECOL1169324
Escherichia coli KTE21	Escherichia coli KTE21	Escherichia coli KTE21	Escherichia coli KTE21	Escherichia coli KTE21				ECOL1169340	ECOL1169340	ECOL1169340	ECOL1169340	ECOL1169340
Escherichia coli KTE232	Escherichia coli KTE232	Escherichia coli KTE232	Escherichia coli KTE232	Escherichia coli KTE232				ECOL1169365	ECOL1169365	ECOL1169365	ECOL1169365	ECOL1169365
Escherichia coli KTE234	Escherichia coli KTE234	Escherichia coli KTE234	Escherichia coli KTE234	Escherichia coli KTE234				ECOL1181778	ECOL1181778	ECOL1181778	ECOL1181778	ECOL1181778
Escherichia coli KTE42	Escherichia coli KTE42	Escherichia coli KTE42	Escherichia coli KTE42	Escherichia coli KTE42				ECOL1169359	ECOL1169359	ECOL1169359	ECOL1169359	ECOL1169359
Escherichia coli KTE50	Escherichia coli KTE50	Escherichia coli KTE50	Escherichia coli KTE50	Escherichia coli KTE50				ECOL1182657	ECOL1182657	ECOL1182657	ECOL1182657	ECOL1182657
Escherichia coli KTE54	Escherichia coli KTE54	Escherichia coli KTE54	Escherichia coli KTE54	Escherichia coli KTE54				ECOL1182661	ECOL1182661	ECOL1182661	ECOL1182661	ECOL1182661
Escherichia coli KTE66	Escherichia coli KTE66	Escherichia coli KTE66	Escherichia coli KTE66	Escherichia coli KTE66				ECOL1182673	ECOL1182673	ECOL1182673	ECOL1182673	ECOL1182673
Escherichia coli KTE78	Escherichia coli KTE78	Escherichia coli KTE78	Escherichia coli KTE78	Escherichia coli KTE78				ECOL1182685	ECOL1182685	ECOL1182685	ECOL1182685	ECOL1182685
Escherichia coli KTE79	Escherichia coli KTE79	Escherichia coli KTE79	Escherichia coli KTE79	Escherichia coli KTE79				ECOL1182686	ECOL1182686	ECOL1182686	ECOL1182686	ECOL1182686
Escherichia coli KTE81	Escherichia coli KTE81	Escherichia coli KTE81	Escherichia coli KTE81	Escherichia coli KTE81				ECOL1182688	ECOL1182688	ECOL1182688	ECOL1182688	ECOL1182688
Escherichia coli KTE83	Escherichia coli KTE83	Escherichia coli KTE83	Escherichia coli KTE83	Escherichia coli KTE83				ECOL1182689	ECOL1182689	ECOL1182689	ECOL1182689	ECOL1182689
Escherichia coli KTE90	Escherichia coli KTE90	Escherichia coli KTE90	Escherichia coli KTE90	Escherichia coli KTE90				ECOL1169367	ECOL1169367	ECOL1169367	ECOL1169367	ECOL1169367
Escherichia coli STEC_O31	Escherichia coli STEC_O31	Escherichia coli STEC_O31	Escherichia coli STEC_O31	Escherichia coli STEC_O31				ECOL754081	ECOL754081	ECOL754081	ECOL754081	ECOL754081
Klebsiella pneumoniae pneumoniae KPNIH11	Klebsiella pneumoniae pneumoniae KPNIH11	Klebsiella pneumoniae pneumoniae KPNIH11	Klebsiella pneumoniae pneumoniae KPNIH11	Klebsiella pneumoniae pneumoniae KPNIH11				KPNE1094171	KPNE1094171	KPNE1094171	KPNE1094171	KPNE1094171
Klebsiella pneumoniae pneumoniae KPNIH12	Klebsiella pneumoniae pneumoniae KPNIH12	Klebsiella pneumoniae pneumoniae KPNIH12	Klebsiella pneumoniae pneumoniae KPNIH12	Klebsiella pneumoniae pneumoniae KPNIH12				KPNE1128946	KPNE1128946	KPNE1128946	KPNE1128946	KPNE1128946
Klebsiella pneumoniae pneumoniae KPNIH14	Klebsiella pneumoniae pneumoniae KPNIH14	Klebsiella pneumoniae pneumoniae KPNIH14	Klebsiella pneumoniae pneumoniae KPNIH14	Klebsiella pneumoniae pneumoniae KPNIH14				KPNE1128948	KPNE1128948	KPNE1128948	KPNE1128948	KPNE1128948
Shigella flexneri 1235-66	Shigella flexneri 1235-66	Shigella flexneri 1235-66	Shigella flexneri 1235-66	Shigella flexneri 1235-66				SFLE766154	SFLE766154	SFLE766154	SFLE766154	SFLE766154
Shigella flexneri 6603-63	Shigella flexneri 6603-63	Shigella flexneri 6603-63	Shigella flexneri 6603-63	Shigella flexneri 6603-63				SFLE766161	SFLE766161	SFLE766161	SFLE766161	SFLE766161
Shigella flexneri CCH060	Shigella flexneri CCH060	Shigella flexneri CCH060	Shigella flexneri CCH060	Shigella flexneri CCH060				SFLE754091	SFLE754091	SFLE754091	SFLE754091	SFLE754091
Shigella sonnei 3226-85	Shigella sonnei 3226-85	Shigella sonnei 3226-85	Shigella sonnei 3226-85	Shigella sonnei 3226-85				SSON766162	SSON766162	SSON766162	SSON766162	SSON766162
Shigella sonnei 3233-85	Shigella sonnei 3233-85	Shigella sonnei 3233-85	Shigella sonnei 3233-85	Shigella sonnei 3233-85				SSON766163	SSON766163	SSON766163	SSON766163	SSON766163
Aeromonas hydrophila SSU	Aeromonas hydrophila SSU	Aeromonas hydrophila SSU	Aeromonas hydrophila SSU					GCF_000298055-HMP	GCF_000298055-HMP	GCF_000298055-HMP	GCF_000298055-HMP
Aeromonas veronii AMC34	Aeromonas veronii AMC34	Aeromonas veronii AMC34	Aeromonas veronii AMC34					GCF_000298015-HMP	GCF_000298015-HMP	GCF_000298015-HMP	GCF_000298015-HMP
Cedecea davisae DSM 4568	Cedecea davisae DSM 4568	Cedecea davisae DSM 4568	Cedecea davisae DSM 4568					GCF_000412335-HMP	GCF_000412335-HMP	GCF_000412335-HMP	GCF_000412335-HMP
Citrobacter freundii 4_7_47CFAA	Citrobacter freundii 4_7_47CFAA	Citrobacter freundii 4_7_47CFAA	Citrobacter freundii 4_7_47CFAA					GCF_000238735-HMP	GCF_000238735-HMP	GCF_000238735-HMP	GCF_000238735-HMP
Citrobacter youngae ATCC 29220	Citrobacter youngae ATCC 29220	Citrobacter youngae ATCC 29220	Citrobacter youngae ATCC 29220					GCF_000155975-HMP	GCF_000155975-HMP	GCF_000155975-HMP	GCF_000155975-HMP
Edwardsiella tarda ATCC 23685	Edwardsiella tarda ATCC 23685	Edwardsiella tarda ATCC 23685	Edwardsiella tarda ATCC 23685					GCF_000163955-HMP	GCF_000163955-HMP	GCF_000163955-HMP	GCF_000163955-HMP
Enterobacteriaceae bacterium 9_2_54FAA 9_2_54FAA	Enterobacteriaceae bacterium 9_2_54FAA 9_2_54FAA	Enterobacteriaceae bacterium 9_2_54FAA 9_2_54FAA	Enterobacteriaceae bacterium 9_2_54FAA 9_2_54FAA					GCF_000185685-HMP	GCF_000185685-HMP	GCF_000185685-HMP	GCF_000185685-HMP
Escherichia coli D9	Escherichia coli D9	Escherichia coli D9	Escherichia coli D9					GCF_000158395-HMP	GCF_000158395-HMP	GCF_000158395-HMP	GCF_000158395-HMP
Escherichia coli HM605	Escherichia coli HM605	Escherichia coli HM605	Escherichia coli HM605					ECOL752789	ECOL752789	ECOL752789	ECOL752789
Escherichia coli KTE104	Escherichia coli KTE104	Escherichia coli KTE104	Escherichia coli KTE104					ECOL1169372	ECOL1169372	ECOL1169372	ECOL1169372
Escherichia coli KTE106	Escherichia coli KTE106	Escherichia coli KTE106	Escherichia coli KTE106					ECOL1169374	ECOL1169374	ECOL1169374	ECOL1169374
Escherichia coli KTE109	Escherichia coli KTE109	Escherichia coli KTE109	Escherichia coli KTE109					ECOL1169375	ECOL1169375	ECOL1169375	ECOL1169375
Escherichia coli KTE113	Escherichia coli KTE113	Escherichia coli KTE113	Escherichia coli KTE113					ECOL1169377	ECOL1169377	ECOL1169377	ECOL1169377
Escherichia coli KTE118	Escherichia coli KTE118	Escherichia coli KTE118	Escherichia coli KTE118					ECOL1182709	ECOL1182709	ECOL1182709	ECOL1182709
Escherichia coli KTE123	Escherichia coli KTE123	Escherichia coli KTE123	Escherichia coli KTE123					ECOL1182712	ECOL1182712	ECOL1182712	ECOL1182712
Escherichia coli KTE124	Escherichia coli KTE124	Escherichia coli KTE124	Escherichia coli KTE124					ECOL1169381	ECOL1169381	ECOL1169381	ECOL1169381
Escherichia coli KTE131	Escherichia coli KTE131	Escherichia coli KTE131	Escherichia coli KTE131					ECOL1169385	ECOL1169385	ECOL1169385	ECOL1169385
Escherichia coli KTE137	Escherichia coli KTE137	Escherichia coli KTE137	Escherichia coli KTE137					ECOL1169387	ECOL1169387	ECOL1169387	ECOL1169387
Escherichia coli KTE139	Escherichia coli KTE139	Escherichia coli KTE139	Escherichia coli KTE139					ECOL1169389	ECOL1169389	ECOL1169389	ECOL1169389
Escherichia coli KTE145	Escherichia coli KTE145	Escherichia coli KTE145	Escherichia coli KTE145					ECOL1169390	ECOL1169390	ECOL1169390	ECOL1169390
Escherichia coli KTE148	Escherichia coli KTE148	Escherichia coli KTE148	Escherichia coli KTE148					ECOL1169391	ECOL1169391	ECOL1169391	ECOL1169391
Escherichia coli KTE17	Escherichia coli KTE17	Escherichia coli KTE17	Escherichia coli KTE17					ECOL1169336	ECOL1169336	ECOL1169336	ECOL1169336
Escherichia coli KTE174	Escherichia coli KTE174	Escherichia coli KTE174	Escherichia coli KTE174					ECOL1169400	ECOL1169400	ECOL1169400	ECOL1169400
Escherichia coli KTE175	Escherichia coli KTE175	Escherichia coli KTE175	Escherichia coli KTE175					ECOL1181725	ECOL1181725	ECOL1181725	ECOL1181725
Escherichia coli KTE179	Escherichia coli KTE179	Escherichia coli KTE179	Escherichia coli KTE179					ECOL1169403	ECOL1169403	ECOL1169403	ECOL1169403
Escherichia coli KTE18	Escherichia coli KTE18	Escherichia coli KTE18	Escherichia coli KTE18					ECOL1169337	ECOL1169337	ECOL1169337	ECOL1169337
Escherichia coli KTE180	Escherichia coli KTE180	Escherichia coli KTE180	Escherichia coli KTE180					ECOL1169404	ECOL1169404	ECOL1169404	ECOL1169404
Escherichia coli KTE25	Escherichia coli KTE25	Escherichia coli KTE25	Escherichia coli KTE25					ECOL1169344	ECOL1169344	ECOL1169344	ECOL1169344
Escherichia coli KTE39	Escherichia coli KTE39	Escherichia coli KTE39	Escherichia coli KTE39					ECOL1169356	ECOL1169356	ECOL1169356	ECOL1169356
Escherichia coli KTE4	Escherichia coli KTE4	Escherichia coli KTE4	Escherichia coli KTE4					ECOL1169325	ECOL1169325	ECOL1169325	ECOL1169325
Escherichia coli KTE46	Escherichia coli KTE46	Escherichia coli KTE46	Escherichia coli KTE46					ECOL1182653	ECOL1182653	ECOL1182653	ECOL1182653
Escherichia coli KTE47	Escherichia coli KTE47	Escherichia coli KTE47	Escherichia coli KTE47					ECOL1182654	ECOL1182654	ECOL1182654	ECOL1182654
Escherichia coli KTE57	Escherichia coli KTE57	Escherichia coli KTE57	Escherichia coli KTE57					ECOL1182664	ECOL1182664	ECOL1182664	ECOL1182664
Escherichia coli KTE67	Escherichia coli KTE67	Escherichia coli KTE67	Escherichia coli KTE67					ECOL1182674	ECOL1182674	ECOL1182674	ECOL1182674
Escherichia coli KTE8	Escherichia coli KTE8	Escherichia coli KTE8	Escherichia coli KTE8					ECOL1169328	ECOL1169328	ECOL1169328	ECOL1169328
Escherichia coli KTE88	Escherichia coli KTE88	Escherichia coli KTE88	Escherichia coli KTE88					ECOL1169366	ECOL1169366	ECOL1169366	ECOL1169366
Escherichia coli MS 107-1	Escherichia coli MS 107-1	Escherichia coli MS 107-1	Escherichia coli MS 107-1					GCF_000179175-HMP	GCF_000179175-HMP	GCF_000179175-HMP	GCF_000179175-HMP
Escherichia coli MS 110-3	Escherichia coli MS 110-3	Escherichia coli MS 110-3	Escherichia coli MS 110-3					GCF_000164415-HMP	GCF_000164415-HMP	GCF_000164415-HMP	GCF_000164415-HMP
Escherichia coli MS 115-1	Escherichia coli MS 115-1	Escherichia coli MS 115-1	Escherichia coli MS 115-1					GCF_000164235-HMP	GCF_000164235-HMP	GCF_000164235-HMP	GCF_000164235-HMP
Escherichia coli MS 116-1	Escherichia coli MS 116-1	Escherichia coli MS 116-1	Escherichia coli MS 116-1					GCF_000164475-HMP	GCF_000164475-HMP	GCF_000164475-HMP	GCF_000164475-HMP
Escherichia coli MS 117-3	Escherichia coli MS 117-3	Escherichia coli MS 117-3	Escherichia coli MS 117-3					GCF_000164375-HMP	GCF_000164375-HMP	GCF_000164375-HMP	GCF_000164375-HMP
Escherichia coli MS 119-7	Escherichia coli MS 119-7	Escherichia coli MS 119-7	Escherichia coli MS 119-7					GCF_000179155-HMP	GCF_000179155-HMP	GCF_000179155-HMP	GCF_000179155-HMP
Escherichia coli MS 124-1	Escherichia coli MS 124-1	Escherichia coli MS 124-1	Escherichia coli MS 124-1					GCF_000179135-HMP	GCF_000179135-HMP	GCF_000179135-HMP	GCF_000179135-HMP
Escherichia coli MS 145-7	Escherichia coli MS 145-7	Escherichia coli MS 145-7	Escherichia coli MS 145-7					GCF_000179115-HMP	GCF_000179115-HMP	GCF_000179115-HMP	GCF_000179115-HMP
Escherichia coli MS 146-1	Escherichia coli MS 146-1	Escherichia coli MS 146-1	Escherichia coli MS 146-1					GCF_000164275-HMP	GCF_000164275-HMP	GCF_000164275-HMP	GCF_000164275-HMP
Escherichia coli MS 153-1	Escherichia coli MS 153-1	Escherichia coli MS 153-1	Escherichia coli MS 153-1					GCF_000164435-HMP	GCF_000164435-HMP	GCF_000164435-HMP	GCF_000164435-HMP
Escherichia coli MS 16-3	Escherichia coli MS 16-3	Escherichia coli MS 16-3	Escherichia coli MS 16-3					GCF_000164495-HMP	GCF_000164495-HMP	GCF_000164495-HMP	GCF_000164495-HMP
Escherichia coli MS 175-1	Escherichia coli MS 175-1	Escherichia coli MS 175-1	Escherichia coli MS 175-1					GCF_000164515-HMP	GCF_000164515-HMP	GCF_000164515-HMP	GCF_000164515-HMP
Escherichia coli MS 182-1	Escherichia coli MS 182-1	Escherichia coli MS 182-1	Escherichia coli MS 182-1					GCF_000164255-HMP	GCF_000164255-HMP	GCF_000164255-HMP	GCF_000164255-HMP
Escherichia coli MS 185-1	Escherichia coli MS 185-1	Escherichia coli MS 185-1	Escherichia coli MS 185-1					GCF_000164575-HMP	GCF_000164575-HMP	GCF_000164575-HMP	GCF_000164575-HMP
Escherichia coli MS 187-1	Escherichia coli MS 187-1	Escherichia coli MS 187-1	Escherichia coli MS 187-1					GCF_000164335-HMP	GCF_000164335-HMP	GCF_000164335-HMP	GCF_000164335-HMP
Escherichia coli MS 196-1	Escherichia coli MS 196-1	Escherichia coli MS 196-1	Escherichia coli MS 196-1					GCF_000164555-HMP	GCF_000164555-HMP	GCF_000164555-HMP	GCF_000164555-HMP
Escherichia coli MS 198-1	Escherichia coli MS 198-1	Escherichia coli MS 198-1	Escherichia coli MS 198-1					GCF_000164195-HMP	GCF_000164195-HMP	GCF_000164195-HMP	GCF_000164195-HMP
Escherichia coli MS 200-1	Escherichia coli MS 200-1	Escherichia coli MS 200-1	Escherichia coli MS 200-1					GCF_000164535-HMP	GCF_000164535-HMP	GCF_000164535-HMP	GCF_000164535-HMP
Escherichia coli MS 21-1	Escherichia coli MS 21-1	Escherichia coli MS 21-1	Escherichia coli MS 21-1					GCF_000164355-HMP	GCF_000164355-HMP	GCF_000164355-HMP	GCF_000164355-HMP
Escherichia coli MS 45-1	Escherichia coli MS 45-1	Escherichia coli MS 45-1	Escherichia coli MS 45-1					GCF_000164295-HMP	GCF_000164295-HMP	GCF_000164295-HMP	GCF_000164295-HMP
Escherichia coli MS 57-2	Escherichia coli MS 57-2	Escherichia coli MS 57-2	Escherichia coli MS 57-2					GCF_000164615-HMP	GCF_000164615-HMP	GCF_000164615-HMP	GCF_000164615-HMP
Escherichia coli MS 60-1	Escherichia coli MS 60-1	Escherichia coli MS 60-1	Escherichia coli MS 60-1					GCF_000164595-HMP	GCF_000164595-HMP	GCF_000164595-HMP	GCF_000164595-HMP
Escherichia coli MS 69-1	Escherichia coli MS 69-1	Escherichia coli MS 69-1	Escherichia coli MS 69-1					GCF_000164315-HMP	GCF_000164315-HMP	GCF_000164315-HMP	GCF_000164315-HMP
Escherichia coli MS 78-1	Escherichia coli MS 78-1	Escherichia coli MS 78-1	Escherichia coli MS 78-1					GCF_000164455-HMP	GCF_000164455-HMP	GCF_000164455-HMP	GCF_000164455-HMP
Escherichia coli MS 79-10	Escherichia coli MS 79-10	Escherichia coli MS 79-10	Escherichia coli MS 79-10					GCF_000179095-HMP	GCF_000179095-HMP	GCF_000179095-HMP	GCF_000179095-HMP
Escherichia coli MS 84-1	Escherichia coli MS 84-1	Escherichia coli MS 84-1	Escherichia coli MS 84-1					GCF_000164215-HMP	GCF_000164215-HMP	GCF_000164215-HMP	GCF_000164215-HMP
Escherichia coli MS 85-1	Escherichia coli MS 85-1	Escherichia coli MS 85-1	Escherichia coli MS 85-1					GCF_000179075-HMP	GCF_000179075-HMP	GCF_000179075-HMP	GCF_000179075-HMP
Escherichia sp. 1_1_43 1_1_43	Escherichia sp. 1_1_43 1_1_43	Escherichia sp. 1_1_43 1_1_43	Escherichia sp. 1_1_43 1_1_43					GCF_000159895-HMP	GCF_000159895-HMP	GCF_000159895-HMP	GCF_000159895-HMP
Escherichia sp. 4_1_40B 4_1_40B	Escherichia sp. 4_1_40B 4_1_40B	Escherichia sp. 4_1_40B 4_1_40B	Escherichia sp. 4_1_40B 4_1_40B					GCF_000158415-HMP	GCF_000158415-HMP	GCF_000158415-HMP	GCF_000158415-HMP
Escherichia sp. KTE11	Escherichia sp. KTE11	Escherichia sp. KTE11	Escherichia sp. KTE11					ECOL1169331	ECOL1169331	ECOL1169331	ECOL1169331
Hafnia alvei ATCC 51873	Hafnia alvei ATCC 51873	Hafnia alvei ATCC 51873	Hafnia alvei ATCC 51873					GCF_000239255-HMP	GCF_000239255-HMP	GCF_000239255-HMP	GCF_000239255-HMP
Leminorella grimontii ATCC 33999 = DSM 5078	Leminorella grimontii ATCC 33999 = DSM 5078	Leminorella grimontii ATCC 33999 = DSM 5078	Leminorella grimontii ATCC 33999 = DSM 5078					GCF_000439085	GCF_000439085	GCF_000439085	GCF_000439085
Proteus mirabilis WGLW6	Proteus mirabilis WGLW6	Proteus mirabilis WGLW6	Proteus mirabilis WGLW6					GCF_000297815-HMP	GCF_000297815-HMP	GCF_000297815-HMP	GCF_000297815-HMP
Providencia rettgeri DSM 1131	Providencia rettgeri DSM 1131	Providencia rettgeri DSM 1131	Providencia rettgeri DSM 1131					GCF_000158055-HMP	GCF_000158055-HMP	GCF_000158055-HMP	GCF_000158055-HMP
Salmonella enterica enterica serovar Hartford str. 06-0676	Salmonella enterica enterica serovar Hartford str. 06-0676	Salmonella enterica enterica serovar Hartford str. 06-0676	Salmonella enterica enterica serovar Hartford str. 06-0676					SENT1212557	SENT1212557	SENT1212557	SENT1212557
Salmonella enterica enterica serovar Montevideo str. MB101509-0077	Salmonella enterica enterica serovar Montevideo str. MB101509-0077	Salmonella enterica enterica serovar Montevideo str. MB101509-0077	Salmonella enterica enterica serovar Montevideo str. MB101509-0077					SENT871587	SENT871587	SENT871587	SENT871587
Salmonella enterica enterica serovar Montevideo str. MB110209-0055	Salmonella enterica enterica serovar Montevideo str. MB110209-0055	Salmonella enterica enterica serovar Montevideo str. MB110209-0055	Salmonella enterica enterica serovar Montevideo str. MB110209-0055					SENT871589	SENT871589	SENT871589	SENT871589
Salmonella enterica enterica serovar Montevideo str. MB111609-0052	Salmonella enterica enterica serovar Montevideo str. MB111609-0052	Salmonella enterica enterica serovar Montevideo str. MB111609-0052	Salmonella enterica enterica serovar Montevideo str. MB111609-0052					SENT871590	SENT871590	SENT871590	SENT871590
Salmonella enterica enterica serovar Montevideo str. OH_2009072675	Salmonella enterica enterica serovar Montevideo str. OH_2009072675	Salmonella enterica enterica serovar Montevideo str. OH_2009072675	Salmonella enterica enterica serovar Montevideo str. OH_2009072675					SENT749950	SENT749950	SENT749950	SENT749950
Salmonella enterica enterica serovar Newport str. Henan_3	Salmonella enterica enterica serovar Newport str. Henan_3	Salmonella enterica enterica serovar Newport str. Henan_3	Salmonella enterica enterica serovar Newport str. Henan_3					SENT1275975	SENT1275975	SENT1275975	SENT1275975
Salmonella enterica enterica serovar Newport str. JS09102	Salmonella enterica enterica serovar Newport str. JS09102	Salmonella enterica enterica serovar Newport str. JS09102	Salmonella enterica enterica serovar Newport str. JS09102					SENT1275976	SENT1275976	SENT1275976	SENT1275976
Yokenella regensburgei ATCC 43003	Yokenella regensburgei ATCC 43003	Yokenella regensburgei ATCC 43003	Yokenella regensburgei ATCC 43003					GCF_000239335-HMP	GCF_000239335-HMP	GCF_000239335-HMP	GCF_000239335-HMP
Bacillus smithii 7_3_47FAA								GCF_000238675-HMP
Bacillus sp. 7_6_55CFAA_CT2 7_6_55CFAA_CT2								GCF_000238655-HMP
Clostridium perfringens WAL-14572								GCF_000243175-HMP
Eggerthella sp. 1_3_56FAA 1_3_56FAA								GCF_000185625-HMP
Eggerthella sp. HGA1 HGA1								GCF_000191845-HMP

## Sheet: Example2-R3-org-sw
&gamma;-butyrobetainyl-CoA + L-carnitine &rarr; &gamma;-butyrobetaine + L-carnitinyl-CoA	L-carnitinyl-CoA &harr; crotonobetainyl-CoA + H<sub>2</sub>O	&gamma;-butyrobetainyl-CoA + an oxidized electron-transfer flavoprotein + H<SUP>+</SUP> &larr; crotonobetainyl-CoA + a reduced electron-transfer flavoprotein	&gamma;-butyrobetainyl-CoA + L-carnitine &rarr; &gamma;-butyrobetaine + L-carnitinyl-CoA	&gamma;-butyrobetaine + NAD(P)H + oxygen + H<SUP>+</SUP> &rarr; succinate semialdehyde + trimethylamine + NAD(P)<sup>+</sup> + H<sub>2</sub>O	Organism switch	trimethylamine + NADPH + oxygen &rarr; trimethylamine <i>N</i>-oxide + NADP<sup>+</sup> + H<sub>2</sub>O	Same data in terms of ORGIDS:	&gamma;-butyrobetainyl-CoA + L-carnitine &rarr; &gamma;-butyrobetaine + L-carnitinyl-CoA	L-carnitinyl-CoA &harr; crotonobetainyl-CoA + H<sub>2</sub>O	&gamma;-butyrobetainyl-CoA + an oxidized electron-transfer flavoprotein + H<SUP>+</SUP> &larr; crotonobetainyl-CoA + a reduced electron-transfer flavoprotein	&gamma;-butyrobetainyl-CoA + L-carnitine &rarr; &gamma;-butyrobetaine + L-carnitinyl-CoA	&gamma;-butyrobetaine + NAD(P)H + oxygen + H<SUP>+</SUP> &rarr; succinate semialdehyde + trimethylamine + NAD(P)<sup>+</sup> + H<sub>2</sub>O	Organism switch	trimethylamine + NADPH + oxygen &rarr; trimethylamine <i>N</i>-oxide + NADP<sup>+</sup> + H<sub>2</sub>O
Escherichia coli EPEC C342-62	Escherichia coli EPEC C342-62	Escherichia coli EPEC C342-62	Escherichia coli EPEC C342-62	Escherichia coli EPEC C342-62		Homo sapiens		ECOL766166	ECOL766166	ECOL766166	ECOL766166	ECOL766166		HUMAN
Escherichia coli EPECa12	Escherichia coli EPECa12	Escherichia coli EPECa12	Escherichia coli EPECa12	Escherichia coli EPECa12				ECOL670896	ECOL670896	ECOL670896	ECOL670896	ECOL670896
Escherichia coli KTE10	Escherichia coli KTE10	Escherichia coli KTE10	Escherichia coli KTE10	Escherichia coli KTE10				ECOL1169330	ECOL1169330	ECOL1169330	ECOL1169330	ECOL1169330
Escherichia coli KTE105	Escherichia coli KTE105	Escherichia coli KTE105	Escherichia coli KTE105	Escherichia coli KTE105				ECOL1169373	ECOL1169373	ECOL1169373	ECOL1169373	ECOL1169373
Escherichia coli KTE111	Escherichia coli KTE111	Escherichia coli KTE111	Escherichia coli KTE111	Escherichia coli KTE111				ECOL1182706	ECOL1182706	ECOL1182706	ECOL1182706	ECOL1182706
Escherichia coli KTE112	Escherichia coli KTE112	Escherichia coli KTE112	Escherichia coli KTE112	Escherichia coli KTE112				ECOL1169376	ECOL1169376	ECOL1169376	ECOL1169376	ECOL1169376
Escherichia coli KTE115	Escherichia coli KTE115	Escherichia coli KTE115	Escherichia coli KTE115	Escherichia coli KTE115				ECOL1182707	ECOL1182707	ECOL1182707	ECOL1182707	ECOL1182707
Escherichia coli KTE116	Escherichia coli KTE116	Escherichia coli KTE116	Escherichia coli KTE116	Escherichia coli KTE116				ECOL1182708	ECOL1182708	ECOL1182708	ECOL1182708	ECOL1182708
Escherichia coli KTE117	Escherichia coli KTE117	Escherichia coli KTE117	Escherichia coli KTE117	Escherichia coli KTE117				ECOL1169378	ECOL1169378	ECOL1169378	ECOL1169378	ECOL1169378
Escherichia coli KTE119	Escherichia coli KTE119	Escherichia coli KTE119	Escherichia coli KTE119	Escherichia coli KTE119				ECOL1182710	ECOL1182710	ECOL1182710	ECOL1182710	ECOL1182710
Escherichia coli KTE12	Escherichia coli KTE12	Escherichia coli KTE12	Escherichia coli KTE12	Escherichia coli KTE12				ECOL1169332	ECOL1169332	ECOL1169332	ECOL1169332	ECOL1169332
Escherichia coli KTE120	Escherichia coli KTE120	Escherichia coli KTE120	Escherichia coli KTE120	Escherichia coli KTE120				ECOL1169379	ECOL1169379	ECOL1169379	ECOL1169379	ECOL1169379
Escherichia coli KTE122	Escherichia coli KTE122	Escherichia coli KTE122	Escherichia coli KTE122	Escherichia coli KTE122				ECOL1169380	ECOL1169380	ECOL1169380	ECOL1169380	ECOL1169380
Escherichia coli KTE125	Escherichia coli KTE125	Escherichia coli KTE125	Escherichia coli KTE125	Escherichia coli KTE125				ECOL1169382	ECOL1169382	ECOL1169382	ECOL1169382	ECOL1169382
Escherichia coli KTE135	Escherichia coli KTE135	Escherichia coli KTE135	Escherichia coli KTE135	Escherichia coli KTE135				ECOL1182718	ECOL1182718	ECOL1182718	ECOL1182718	ECOL1182718
Escherichia coli KTE136	Escherichia coli KTE136	Escherichia coli KTE136	Escherichia coli KTE136	Escherichia coli KTE136				ECOL1182719	ECOL1182719	ECOL1182719	ECOL1182719	ECOL1182719
Escherichia coli KTE138	Escherichia coli KTE138	Escherichia coli KTE138	Escherichia coli KTE138	Escherichia coli KTE138				ECOL1169388	ECOL1169388	ECOL1169388	ECOL1169388	ECOL1169388
Escherichia coli KTE143	Escherichia coli KTE143	Escherichia coli KTE143	Escherichia coli KTE143	Escherichia coli KTE143				ECOL1182723	ECOL1182723	ECOL1182723	ECOL1182723	ECOL1182723
Escherichia coli KTE144	Escherichia coli KTE144	Escherichia coli KTE144	Escherichia coli KTE144	Escherichia coli KTE144				ECOL1182724	ECOL1182724	ECOL1182724	ECOL1182724	ECOL1182724
Escherichia coli KTE146	Escherichia coli KTE146	Escherichia coli KTE146	Escherichia coli KTE146	Escherichia coli KTE146				ECOL1182725	ECOL1182725	ECOL1182725	ECOL1182725	ECOL1182725
Escherichia coli KTE147	Escherichia coli KTE147	Escherichia coli KTE147	Escherichia coli KTE147	Escherichia coli KTE147				ECOL1182726	ECOL1182726	ECOL1182726	ECOL1182726	ECOL1182726
Escherichia coli KTE177	Escherichia coli KTE177	Escherichia coli KTE177	Escherichia coli KTE177	Escherichia coli KTE177				ECOL1169402	ECOL1169402	ECOL1169402	ECOL1169402	ECOL1169402
Escherichia coli KTE2	Escherichia coli KTE2	Escherichia coli KTE2	Escherichia coli KTE2	Escherichia coli KTE2				ECOL1169324	ECOL1169324	ECOL1169324	ECOL1169324	ECOL1169324
Escherichia coli KTE21	Escherichia coli KTE21	Escherichia coli KTE21	Escherichia coli KTE21	Escherichia coli KTE21				ECOL1169340	ECOL1169340	ECOL1169340	ECOL1169340	ECOL1169340
Escherichia coli KTE232	Escherichia coli KTE232	Escherichia coli KTE232	Escherichia coli KTE232	Escherichia coli KTE232				ECOL1169365	ECOL1169365	ECOL1169365	ECOL1169365	ECOL1169365
Escherichia coli KTE234	Escherichia coli KTE234	Escherichia coli KTE234	Escherichia coli KTE234	Escherichia coli KTE234				ECOL1181778	ECOL1181778	ECOL1181778	ECOL1181778	ECOL1181778
Escherichia coli KTE42	Escherichia coli KTE42	Escherichia coli KTE42	Escherichia coli KTE42	Escherichia coli KTE42				ECOL1169359	ECOL1169359	ECOL1169359	ECOL1169359	ECOL1169359
Escherichia coli KTE50	Escherichia coli KTE50	Escherichia coli KTE50	Escherichia coli KTE50	Escherichia coli KTE50				ECOL1182657	ECOL1182657	ECOL1182657	ECOL1182657	ECOL1182657
Escherichia coli KTE54	Escherichia coli KTE54	Escherichia coli KTE54	Escherichia coli KTE54	Escherichia coli KTE54				ECOL1182661	ECOL1182661	ECOL1182661	ECOL1182661	ECOL1182661
Escherichia coli KTE66	Escherichia coli KTE66	Escherichia coli KTE66	Escherichia coli KTE66	Escherichia coli KTE66				ECOL1182673	ECOL1182673	ECOL1182673	ECOL1182673	ECOL1182673
Escherichia coli KTE78	Escherichia coli KTE78	Escherichia coli KTE78	Escherichia coli KTE78	Escherichia coli KTE78				ECOL1182685	ECOL1182685	ECOL1182685	ECOL1182685	ECOL1182685
Escherichia coli KTE79	Escherichia coli KTE79	Escherichia coli KTE79	Escherichia coli KTE79	Escherichia coli KTE79				ECOL1182686	ECOL1182686	ECOL1182686	ECOL1182686	ECOL1182686
Escherichia coli KTE81	Escherichia coli KTE81	Escherichia coli KTE81	Escherichia coli KTE81	Escherichia coli KTE81				ECOL1182688	ECOL1182688	ECOL1182688	ECOL1182688	ECOL1182688
Escherichia coli KTE83	Escherichia coli KTE83	Escherichia coli KTE83	Escherichia coli KTE83	Escherichia coli KTE83				ECOL1182689	ECOL1182689	ECOL1182689	ECOL1182689	ECOL1182689
Escherichia coli KTE90	Escherichia coli KTE90	Escherichia coli KTE90	Escherichia coli KTE90	Escherichia coli KTE90				ECOL1169367	ECOL1169367	ECOL1169367	ECOL1169367	ECOL1169367
Escherichia coli STEC_O31	Escherichia coli STEC_O31	Escherichia coli STEC_O31	Escherichia coli STEC_O31	Escherichia coli STEC_O31				ECOL754081	ECOL754081	ECOL754081	ECOL754081	ECOL754081
Klebsiella pneumoniae pneumoniae KPNIH11	Klebsiella pneumoniae pneumoniae KPNIH11	Klebsiella pneumoniae pneumoniae KPNIH11	Klebsiella pneumoniae pneumoniae KPNIH11	Klebsiella pneumoniae pneumoniae KPNIH11				KPNE1094171	KPNE1094171	KPNE1094171	KPNE1094171	KPNE1094171
Klebsiella pneumoniae pneumoniae KPNIH12	Klebsiella pneumoniae pneumoniae KPNIH12	Klebsiella pneumoniae pneumoniae KPNIH12	Klebsiella pneumoniae pneumoniae KPNIH12	Klebsiella pneumoniae pneumoniae KPNIH12				KPNE1128946	KPNE1128946	KPNE1128946	KPNE1128946	KPNE1128946
Klebsiella pneumoniae pneumoniae KPNIH14	Klebsiella pneumoniae pneumoniae KPNIH14	Klebsiella pneumoniae pneumoniae KPNIH14	Klebsiella pneumoniae pneumoniae KPNIH14	Klebsiella pneumoniae pneumoniae KPNIH14				KPNE1128948	KPNE1128948	KPNE1128948	KPNE1128948	KPNE1128948
Shigella flexneri 1235-66	Shigella flexneri 1235-66	Shigella flexneri 1235-66	Shigella flexneri 1235-66	Shigella flexneri 1235-66				SFLE766154	SFLE766154	SFLE766154	SFLE766154	SFLE766154
Shigella flexneri 6603-63	Shigella flexneri 6603-63	Shigella flexneri 6603-63	Shigella flexneri 6603-63	Shigella flexneri 6603-63				SFLE766161	SFLE766161	SFLE766161	SFLE766161	SFLE766161
Shigella flexneri CCH060	Shigella flexneri CCH060	Shigella flexneri CCH060	Shigella flexneri CCH060	Shigella flexneri CCH060				SFLE754091	SFLE754091	SFLE754091	SFLE754091	SFLE754091
Shigella sonnei 3226-85	Shigella sonnei 3226-85	Shigella sonnei 3226-85	Shigella sonnei 3226-85	Shigella sonnei 3226-85				SSON766162	SSON766162	SSON766162	SSON766162	SSON766162
Shigella sonnei 3233-85	Shigella sonnei 3233-85	Shigella sonnei 3233-85	Shigella sonnei 3233-85	Shigella sonnei 3233-85				SSON766163	SSON766163	SSON766163	SSON766163	SSON766163
Aeromonas hydrophila SSU	Aeromonas hydrophila SSU	Aeromonas hydrophila SSU	Aeromonas hydrophila SSU					GCF_000298055-HMP	GCF_000298055-HMP	GCF_000298055-HMP	GCF_000298055-HMP
Aeromonas veronii AMC34	Aeromonas veronii AMC34	Aeromonas veronii AMC34	Aeromonas veronii AMC34					GCF_000298015-HMP	GCF_000298015-HMP	GCF_000298015-HMP	GCF_000298015-HMP
Cedecea davisae DSM 4568	Cedecea davisae DSM 4568	Cedecea davisae DSM 4568	Cedecea davisae DSM 4568					GCF_000412335-HMP	GCF_000412335-HMP	GCF_000412335-HMP	GCF_000412335-HMP
Citrobacter freundii 4_7_47CFAA	Citrobacter freundii 4_7_47CFAA	Citrobacter freundii 4_7_47CFAA	Citrobacter freundii 4_7_47CFAA					GCF_000238735-HMP	GCF_000238735-HMP	GCF_000238735-HMP	GCF_000238735-HMP
Citrobacter youngae ATCC 29220	Citrobacter youngae ATCC 29220	Citrobacter youngae ATCC 29220	Citrobacter youngae ATCC 29220					GCF_000155975-HMP	GCF_000155975-HMP	GCF_000155975-HMP	GCF_000155975-HMP
Edwardsiella tarda ATCC 23685	Edwardsiella tarda ATCC 23685	Edwardsiella tarda ATCC 23685	Edwardsiella tarda ATCC 23685					GCF_000163955-HMP	GCF_000163955-HMP	GCF_000163955-HMP	GCF_000163955-HMP
Enterobacteriaceae bacterium 9_2_54FAA 9_2_54FAA	Enterobacteriaceae bacterium 9_2_54FAA 9_2_54FAA	Enterobacteriaceae bacterium 9_2_54FAA 9_2_54FAA	Enterobacteriaceae bacterium 9_2_54FAA 9_2_54FAA					GCF_000185685-HMP	GCF_000185685-HMP	GCF_000185685-HMP	GCF_000185685-HMP
Escherichia coli D9	Escherichia coli D9	Escherichia coli D9	Escherichia coli D9					GCF_000158395-HMP	GCF_000158395-HMP	GCF_000158395-HMP	GCF_000158395-HMP
Escherichia coli HM605	Escherichia coli HM605	Escherichia coli HM605	Escherichia coli HM605					ECOL752789	ECOL752789	ECOL752789	ECOL752789
Escherichia coli KTE104	Escherichia coli KTE104	Escherichia coli KTE104	Escherichia coli KTE104					ECOL1169372	ECOL1169372	ECOL1169372	ECOL1169372
Escherichia coli KTE106	Escherichia coli KTE106	Escherichia coli KTE106	Escherichia coli KTE106					ECOL1169374	ECOL1169374	ECOL1169374	ECOL1169374
Escherichia coli KTE109	Escherichia coli KTE109	Escherichia coli KTE109	Escherichia coli KTE109					ECOL1169375	ECOL1169375	ECOL1169375	ECOL1169375
Escherichia coli KTE113	Escherichia coli KTE113	Escherichia coli KTE113	Escherichia coli KTE113					ECOL1169377	ECOL1169377	ECOL1169377	ECOL1169377
Escherichia coli KTE118	Escherichia coli KTE118	Escherichia coli KTE118	Escherichia coli KTE118					ECOL1182709	ECOL1182709	ECOL1182709	ECOL1182709
Escherichia coli KTE123	Escherichia coli KTE123	Escherichia coli KTE123	Escherichia coli KTE123					ECOL1182712	ECOL1182712	ECOL1182712	ECOL1182712
Escherichia coli KTE124	Escherichia coli KTE124	Escherichia coli KTE124	Escherichia coli KTE124					ECOL1169381	ECOL1169381	ECOL1169381	ECOL1169381
Escherichia coli KTE131	Escherichia coli KTE131	Escherichia coli KTE131	Escherichia coli KTE131					ECOL1169385	ECOL1169385	ECOL1169385	ECOL1169385
Escherichia coli KTE137	Escherichia coli KTE137	Escherichia coli KTE137	Escherichia coli KTE137					ECOL1169387	ECOL1169387	ECOL1169387	ECOL1169387
Escherichia coli KTE139	Escherichia coli KTE139	Escherichia coli KTE139	Escherichia coli KTE139					ECOL1169389	ECOL1169389	ECOL1169389	ECOL1169389
Escherichia coli KTE145	Escherichia coli KTE145	Escherichia coli KTE145	Escherichia coli KTE145					ECOL1169390	ECOL1169390	ECOL1169390	ECOL1169390
Escherichia coli KTE148	Escherichia coli KTE148	Escherichia coli KTE148	Escherichia coli KTE148					ECOL1169391	ECOL1169391	ECOL1169391	ECOL1169391
Escherichia coli KTE17	Escherichia coli KTE17	Escherichia coli KTE17	Escherichia coli KTE17					ECOL1169336	ECOL1169336	ECOL1169336	ECOL1169336
Escherichia coli KTE174	Escherichia coli KTE174	Escherichia coli KTE174	Escherichia coli KTE174					ECOL1169400	ECOL1169400	ECOL1169400	ECOL1169400
Escherichia coli KTE175	Escherichia coli KTE175	Escherichia coli KTE175	Escherichia coli KTE175					ECOL1181725	ECOL1181725	ECOL1181725	ECOL1181725
Escherichia coli KTE179	Escherichia coli KTE179	Escherichia coli KTE179	Escherichia coli KTE179					ECOL1169403	ECOL1169403	ECOL1169403	ECOL1169403
Escherichia coli KTE18	Escherichia coli KTE18	Escherichia coli KTE18	Escherichia coli KTE18					ECOL1169337	ECOL1169337	ECOL1169337	ECOL1169337
Escherichia coli KTE180	Escherichia coli KTE180	Escherichia coli KTE180	Escherichia coli KTE180					ECOL1169404	ECOL1169404	ECOL1169404	ECOL1169404
Escherichia coli KTE25	Escherichia coli KTE25	Escherichia coli KTE25	Escherichia coli KTE25					ECOL1169344	ECOL1169344	ECOL1169344	ECOL1169344
Escherichia coli KTE39	Escherichia coli KTE39	Escherichia coli KTE39	Escherichia coli KTE39					ECOL1169356	ECOL1169356	ECOL1169356	ECOL1169356
Escherichia coli KTE4	Escherichia coli KTE4	Escherichia coli KTE4	Escherichia coli KTE4					ECOL1169325	ECOL1169325	ECOL1169325	ECOL1169325
Escherichia coli KTE46	Escherichia coli KTE46	Escherichia coli KTE46	Escherichia coli KTE46					ECOL1182653	ECOL1182653	ECOL1182653	ECOL1182653
Escherichia coli KTE47	Escherichia coli KTE47	Escherichia coli KTE47	Escherichia coli KTE47					ECOL1182654	ECOL1182654	ECOL1182654	ECOL1182654
Escherichia coli KTE57	Escherichia coli KTE57	Escherichia coli KTE57	Escherichia coli KTE57					ECOL1182664	ECOL1182664	ECOL1182664	ECOL1182664
Escherichia coli KTE67	Escherichia coli KTE67	Escherichia coli KTE67	Escherichia coli KTE67					ECOL1182674	ECOL1182674	ECOL1182674	ECOL1182674
Escherichia coli KTE8	Escherichia coli KTE8	Escherichia coli KTE8	Escherichia coli KTE8					ECOL1169328	ECOL1169328	ECOL1169328	ECOL1169328
Escherichia coli KTE88	Escherichia coli KTE88	Escherichia coli KTE88	Escherichia coli KTE88					ECOL1169366	ECOL1169366	ECOL1169366	ECOL1169366
Escherichia coli MS 107-1	Escherichia coli MS 107-1	Escherichia coli MS 107-1	Escherichia coli MS 107-1					GCF_000179175-HMP	GCF_000179175-HMP	GCF_000179175-HMP	GCF_000179175-HMP
Escherichia coli MS 110-3	Escherichia coli MS 110-3	Escherichia coli MS 110-3	Escherichia coli MS 110-3					GCF_000164415-HMP	GCF_000164415-HMP	GCF_000164415-HMP	GCF_000164415-HMP
Escherichia coli MS 115-1	Escherichia coli MS 115-1	Escherichia coli MS 115-1	Escherichia coli MS 115-1					GCF_000164235-HMP	GCF_000164235-HMP	GCF_000164235-HMP	GCF_000164235-HMP
Escherichia coli MS 116-1	Escherichia coli MS 116-1	Escherichia coli MS 116-1	Escherichia coli MS 116-1					GCF_000164475-HMP	GCF_000164475-HMP	GCF_000164475-HMP	GCF_000164475-HMP
Escherichia coli MS 117-3	Escherichia coli MS 117-3	Escherichia coli MS 117-3	Escherichia coli MS 117-3					GCF_000164375-HMP	GCF_000164375-HMP	GCF_000164375-HMP	GCF_000164375-HMP
Escherichia coli MS 119-7	Escherichia coli MS 119-7	Escherichia coli MS 119-7	Escherichia coli MS 119-7					GCF_000179155-HMP	GCF_000179155-HMP	GCF_000179155-HMP	GCF_000179155-HMP
Escherichia coli MS 124-1	Escherichia coli MS 124-1	Escherichia coli MS 124-1	Escherichia coli MS 124-1					GCF_000179135-HMP	GCF_000179135-HMP	GCF_000179135-HMP	GCF_000179135-HMP
Escherichia coli MS 145-7	Escherichia coli MS 145-7	Escherichia coli MS 145-7	Escherichia coli MS 145-7					GCF_000179115-HMP	GCF_000179115-HMP	GCF_000179115-HMP	GCF_000179115-HMP
Escherichia coli MS 146-1	Escherichia coli MS 146-1	Escherichia coli MS 146-1	Escherichia coli MS 146-1					GCF_000164275-HMP	GCF_000164275-HMP	GCF_000164275-HMP	GCF_000164275-HMP
Escherichia coli MS 153-1	Escherichia coli MS 153-1	Escherichia coli MS 153-1	Escherichia coli MS 153-1					GCF_000164435-HMP	GCF_000164435-HMP	GCF_000164435-HMP	GCF_000164435-HMP
Escherichia coli MS 16-3	Escherichia coli MS 16-3	Escherichia coli MS 16-3	Escherichia coli MS 16-3					GCF_000164495-HMP	GCF_000164495-HMP	GCF_000164495-HMP	GCF_000164495-HMP
Escherichia coli MS 175-1	Escherichia coli MS 175-1	Escherichia coli MS 175-1	Escherichia coli MS 175-1					GCF_000164515-HMP	GCF_000164515-HMP	GCF_000164515-HMP	GCF_000164515-HMP
Escherichia coli MS 182-1	Escherichia coli MS 182-1	Escherichia coli MS 182-1	Escherichia coli MS 182-1					GCF_000164255-HMP	GCF_000164255-HMP	GCF_000164255-HMP	GCF_000164255-HMP
Escherichia coli MS 185-1	Escherichia coli MS 185-1	Escherichia coli MS 185-1	Escherichia coli MS 185-1					GCF_000164575-HMP	GCF_000164575-HMP	GCF_000164575-HMP	GCF_000164575-HMP
Escherichia coli MS 187-1	Escherichia coli MS 187-1	Escherichia coli MS 187-1	Escherichia coli MS 187-1					GCF_000164335-HMP	GCF_000164335-HMP	GCF_000164335-HMP	GCF_000164335-HMP
Escherichia coli MS 196-1	Escherichia coli MS 196-1	Escherichia coli MS 196-1	Escherichia coli MS 196-1					GCF_000164555-HMP	GCF_000164555-HMP	GCF_000164555-HMP	GCF_000164555-HMP
Escherichia coli MS 198-1	Escherichia coli MS 198-1	Escherichia coli MS 198-1	Escherichia coli MS 198-1					GCF_000164195-HMP	GCF_000164195-HMP	GCF_000164195-HMP	GCF_000164195-HMP
Escherichia coli MS 200-1	Escherichia coli MS 200-1	Escherichia coli MS 200-1	Escherichia coli MS 200-1					GCF_000164535-HMP	GCF_000164535-HMP	GCF_000164535-HMP	GCF_000164535-HMP
Escherichia coli MS 21-1	Escherichia coli MS 21-1	Escherichia coli MS 21-1	Escherichia coli MS 21-1					GCF_000164355-HMP	GCF_000164355-HMP	GCF_000164355-HMP	GCF_000164355-HMP
Escherichia coli MS 45-1	Escherichia coli MS 45-1	Escherichia coli MS 45-1	Escherichia coli MS 45-1					GCF_000164295-HMP	GCF_000164295-HMP	GCF_000164295-HMP	GCF_000164295-HMP
Escherichia coli MS 57-2	Escherichia coli MS 57-2	Escherichia coli MS 57-2	Escherichia coli MS 57-2					GCF_000164615-HMP	GCF_000164615-HMP	GCF_000164615-HMP	GCF_000164615-HMP
Escherichia coli MS 60-1	Escherichia coli MS 60-1	Escherichia coli MS 60-1	Escherichia coli MS 60-1					GCF_000164595-HMP	GCF_000164595-HMP	GCF_000164595-HMP	GCF_000164595-HMP
Escherichia coli MS 69-1	Escherichia coli MS 69-1	Escherichia coli MS 69-1	Escherichia coli MS 69-1					GCF_000164315-HMP	GCF_000164315-HMP	GCF_000164315-HMP	GCF_000164315-HMP
Escherichia coli MS 78-1	Escherichia coli MS 78-1	Escherichia coli MS 78-1	Escherichia coli MS 78-1					GCF_000164455-HMP	GCF_000164455-HMP	GCF_000164455-HMP	GCF_000164455-HMP
Escherichia coli MS 79-10	Escherichia coli MS 79-10	Escherichia coli MS 79-10	Escherichia coli MS 79-10					GCF_000179095-HMP	GCF_000179095-HMP	GCF_000179095-HMP	GCF_000179095-HMP
Escherichia coli MS 84-1	Escherichia coli MS 84-1	Escherichia coli MS 84-1	Escherichia coli MS 84-1					GCF_000164215-HMP	GCF_000164215-HMP	GCF_000164215-HMP	GCF_000164215-HMP
Escherichia coli MS 85-1	Escherichia coli MS 85-1	Escherichia coli MS 85-1	Escherichia coli MS 85-1					GCF_000179075-HMP	GCF_000179075-HMP	GCF_000179075-HMP	GCF_000179075-HMP
Escherichia sp. 1_1_43 1_1_43	Escherichia sp. 1_1_43 1_1_43	Escherichia sp. 1_1_43 1_1_43	Escherichia sp. 1_1_43 1_1_43					GCF_000159895-HMP	GCF_000159895-HMP	GCF_000159895-HMP	GCF_000159895-HMP
Escherichia sp. 4_1_40B 4_1_40B	Escherichia sp. 4_1_40B 4_1_40B	Escherichia sp. 4_1_40B 4_1_40B	Escherichia sp. 4_1_40B 4_1_40B					GCF_000158415-HMP	GCF_000158415-HMP	GCF_000158415-HMP	GCF_000158415-HMP
Escherichia sp. KTE11	Escherichia sp. KTE11	Escherichia sp. KTE11	Escherichia sp. KTE11					ECOL1169331	ECOL1169331	ECOL1169331	ECOL1169331
Hafnia alvei ATCC 51873	Hafnia alvei ATCC 51873	Hafnia alvei ATCC 51873	Hafnia alvei ATCC 51873					GCF_000239255-HMP	GCF_000239255-HMP	GCF_000239255-HMP	GCF_000239255-HMP
Leminorella grimontii ATCC 33999 = DSM 5078	Leminorella grimontii ATCC 33999 = DSM 5078	Leminorella grimontii ATCC 33999 = DSM 5078	Leminorella grimontii ATCC 33999 = DSM 5078					GCF_000439085	GCF_000439085	GCF_000439085	GCF_000439085
Proteus mirabilis WGLW6	Proteus mirabilis WGLW6	Proteus mirabilis WGLW6	Proteus mirabilis WGLW6					GCF_000297815-HMP	GCF_000297815-HMP	GCF_000297815-HMP	GCF_000297815-HMP
Providencia rettgeri DSM 1131	Providencia rettgeri DSM 1131	Providencia rettgeri DSM 1131	Providencia rettgeri DSM 1131					GCF_000158055-HMP	GCF_000158055-HMP	GCF_000158055-HMP	GCF_000158055-HMP
Salmonella enterica enterica serovar Hartford str. 06-0676	Salmonella enterica enterica serovar Hartford str. 06-0676	Salmonella enterica enterica serovar Hartford str. 06-0676	Salmonella enterica enterica serovar Hartford str. 06-0676					SENT1212557	SENT1212557	SENT1212557	SENT1212557
Salmonella enterica enterica serovar Montevideo str. MB101509-0077	Salmonella enterica enterica serovar Montevideo str. MB101509-0077	Salmonella enterica enterica serovar Montevideo str. MB101509-0077	Salmonella enterica enterica serovar Montevideo str. MB101509-0077					SENT871587	SENT871587	SENT871587	SENT871587
Salmonella enterica enterica serovar Montevideo str. MB110209-0055	Salmonella enterica enterica serovar Montevideo str. MB110209-0055	Salmonella enterica enterica serovar Montevideo str. MB110209-0055	Salmonella enterica enterica serovar Montevideo str. MB110209-0055					SENT871589	SENT871589	SENT871589	SENT871589
Salmonella enterica enterica serovar Montevideo str. MB111609-0052	Salmonella enterica enterica serovar Montevideo str. MB111609-0052	Salmonella enterica enterica serovar Montevideo str. MB111609-0052	Salmonella enterica enterica serovar Montevideo str. MB111609-0052					SENT871590	SENT871590	SENT871590	SENT871590
Salmonella enterica enterica serovar Montevideo str. OH_2009072675	Salmonella enterica enterica serovar Montevideo str. OH_2009072675	Salmonella enterica enterica serovar Montevideo str. OH_2009072675	Salmonella enterica enterica serovar Montevideo str. OH_2009072675					SENT749950	SENT749950	SENT749950	SENT749950
Salmonella enterica enterica serovar Newport str. Henan_3	Salmonella enterica enterica serovar Newport str. Henan_3	Salmonella enterica enterica serovar Newport str. Henan_3	Salmonella enterica enterica serovar Newport str. Henan_3					SENT1275975	SENT1275975	SENT1275975	SENT1275975
Salmonella enterica enterica serovar Newport str. JS09102	Salmonella enterica enterica serovar Newport str. JS09102	Salmonella enterica enterica serovar Newport str. JS09102	Salmonella enterica enterica serovar Newport str. JS09102					SENT1275976	SENT1275976	SENT1275976	SENT1275976
Yokenella regensburgei ATCC 43003	Yokenella regensburgei ATCC 43003	Yokenella regensburgei ATCC 43003	Yokenella regensburgei ATCC 43003					GCF_000239335-HMP	GCF_000239335-HMP	GCF_000239335-HMP	GCF_000239335-HMP
Bacteroides sp. 4_3_47FAA 4_3_47FAA								GCF_000158515-HMP
Desulfitobacterium hafniense DP7								GCF_000238035-HMP
Eggerthella sp. 1_3_56FAA 1_3_56FAA								GCF_000185625-HMP
Eggerthella sp. HGA1 HGA1								GCF_000191845-HMP
Lactobacillus reuteri MM2-3								GCF_000160715-HMP
Propionibacterium sp. 5_U_42AFAA 5_U_42AFAA								GCF_000233555-HMP

## Sheet: Example3-R1-org-sw
<i>S</i>-adenosyl-L-methionine + a 3-oxododecanoyl-[acp] = acyl-carrier protein + <i>S</i>-methyl-5'-thioadenosine + PAI-1 + H<SUP>+</SUP>	PAI-1 + H<sub>2</sub>O &rarr; L-homoserine lactone + 3-oxo-dodecanoate	Same data in terms of ORGIDS:	<i>S</i>-adenosyl-L-methionine + a 3-oxododecanoyl-[acp] = acyl-carrier protein + <i>S</i>-methyl-5'-thioadenosine + PAI-1 + H<SUP>+</SUP>	PAI-1 + H<sub>2</sub>O &rarr; L-homoserine lactone + 3-oxo-dodecanoate
Pseudomonas aeruginosa 2_1_26	Pseudomonas aeruginosa 2_1_26		GCF_000233495-HMP	GCF_000233495-HMP
Enterobacteriaceae bacterium 9_2_54FAA 9_2_54FAA			GCF_000185685-HMP
Hafnia alvei ATCC 51873			GCF_000239255-HMP
Leminorella grimontii ATCC 33999 = DSM 5078			GCF_000439085
Pseudomonas sp. HMSC066A08 HMSC066A08			GCF_001813025-HMP
Pseudomonas sp. HMSC066B11 HMSC066B11			GCF_001811225-HMP

## Sheet: Example3-R1-no-org-sw
<i>S</i>-adenosyl-L-methionine + a 3-oxododecanoyl-[acp] = acyl-carrier protein + <i>S</i>-methyl-5'-thioadenosine + PAI-1 + H<SUP>+</SUP>	PAI-1 + H<sub>2</sub>O &rarr; L-homoserine lactone + 3-oxo-dodecanoate	Same data in terms of ORGIDS:	<i>S</i>-adenosyl-L-methionine + a 3-oxododecanoyl-[acp] = acyl-carrier protein + <i>S</i>-methyl-5'-thioadenosine + PAI-1 + H<SUP>+</SUP>	PAI-1 + H<sub>2</sub>O &rarr; L-homoserine lactone + 3-oxo-dodecanoate
Enterobacteriaceae bacterium 9_2_54FAA 9_2_54FAA	Pseudomonas aeruginosa 2_1_26		GCF_000185685-HMP	GCF_000233495-HMP
Hafnia alvei ATCC 51873	Ralstonia pickettii 5_7_47FAA		GCF_000239255-HMP	GCF_000165085-HMP
Leminorella grimontii ATCC 33999 = DSM 5078			GCF_000439085
Pseudomonas aeruginosa 2_1_26			GCF_000233495-HMP
Pseudomonas sp. HMSC066A08 HMSC066A08			GCF_001813025-HMP
Pseudomonas sp. HMSC066B11 HMSC066B11			GCF_001811225-HMP
